# Supplementary material for: Response of runoff towards land use changes in the Yellow River Basin in Ningxia, China
Source: PLoS One. 2022 Apr 1;17(4):e0265931. doi: 10.1371/journal.pone.0265931 (PMC8975145; doi:10.1371/journal.pone.0265931)
Supplement: S1 Data — (XLSX) [file pone.0265931.s001.xlsx]

## Sheet: Sheet1
	Runoff changes under different land use scenarios
Month	1	2	3	4	5	6	7	8	9	10	11	12	Total
													Ten thousand m3
2004 scenario	336	382	453	489	621	1192	1521	1467	1200	989	544	489	9683
Scenario1	326	372	443	479	605	1145	1499	1409	1168	970	536	476	9428
Scenario2	320	368	440	470	600	1135	1456	1400	1152	960	535	475	9311
Scenario3	340	385	456	502	650	1254	1551	1499	1202	999	565	499	9902
